# Supplementary material for: Polyclonal antibody responses to HIV Env immunogens resolved using cryoEM
Source: Nat Commun. 2021 Aug 10;12:4817. doi: 10.1038/s41467-021-25087-4 (PMC8355326; doi:10.1038/s41467-021-25087-4)
Supplement: Supplementary file 4 — Source Data [file 41467_2021_25087_MOESM4_ESM.xlsx]

## Sheet: Figure 1b
Figure 1B	ELISA data (EC50 titer values)
			Week 6	Week 10	Week 26	Week 38
	Group /	Animal ID
	Immunogen
		32034	< 20	93	167	164
		32113	< 20	196	479	1233
	Grp 1	34943	< 20	75	166	101
	BG505 SOSIP MD39	34909	< 20	115	109	N/D
		33104	< 20	151	323	231
		33395	< 20	288	516	253
		34686	61	277	134	86
		33182	36	1073	587	364
	Grp 2	33311	35	1921	121	626
	BG505 SOSIP.v5.2 N241/N289	CD99	54	595	242	325
		33203	47	381	310	233
		CG41	42	1430	256	378

## Sheet: Figure 1c
Figure 1C	Virus neutralization data (ID50 titer values)
			Week 10	Week 26	Week 38
		Virus	BG505	BG505	BG505
	Group /	Animal ID
	Immunogen
		32034	41	322	1131
		32113	< 40	< 40	< 40
	Grp 1	34943	< 40	< 40	< 40
	BG505 SOSIP MD39	34909	84	506	1212
		33104	< 40	< 40	< 40
		33395	42	267	1477
		34686	< 40	< 40	< 40
		33182	< 40	< 40	< 40
	Grp 2	33311	< 40	604	8599
	BG505 SOSIP.v5.2 N241/N289	CD99	< 40	< 40	111
		33203	< 40	66	123
		CG41	< 40	378	507

## Sheet: Figure 6b
Figure 6B	ELISA data (EC50 titer values)
			Week 6	Week 10	Week 26	Week 38
	Group /	Animal ID
	Immunogen
		33172	33	858	431	595
	Grp 3	34919	< 20	342	384	356
	BG505 SOSIP-T33-31	34167	64	929	860	832
		33065	30	211	178	295
		33176#	54	451	N/A	N/A
		34725	57	480	397	850

## Sheet: Figure 6c
Figure 6C	Virus neutralization data (ID50 titer values)
			Week 10	Week 26	Week 38
		Virus	BG505	BG505	BG505
	Group /	Animal ID
	Immunogen
		34919	< 40	< 40	< 40
	Grp 3	34167	< 40	< 40	< 40
	BG505 SOSIP-T33-31	33065	< 40	47	232
		33176#	< 40	N/A	N/A
		34725	< 40	< 40	< 40
